# Supplementary material for: Evaluation of Risk Factors for the Occurrence of Limb Fractures in Children Due to Unintentional Injury in Podgorica, Montenegro, Mediterranean
Source: Medicina (Kaunas). 2024 Jan 10;60(1):129. doi: 10.3390/medicina60010129 (PMC10820898; doi:10.3390/medicina60010129)
Supplement: Supplementary file 1 [file medicina-60-00129-s001.zip]

Archive with 1 entries (1 files):
- medicina-2755097-supplementary.pdf
